# Supplementary material for: Interleukin-1β Polymorphisms Are Genetic Markers of Susceptibility to Periprosthetic Joint Infection in Total Hip and Knee Arthroplasty
Source: Genes (Basel). 2024 May 8;15(5):596. doi: 10.3390/genes15050596 (PMC11120921; doi:10.3390/genes15050596)
Supplement: Supplementary file 1 [file genes-15-00596-s001.zip]

Archive with 1 entries (1 files):
- genes-2989880-Supplementary Figure S1.jpg
